# Supplementary material for: Computational Repurposing and Experimental Validation of YBX1 Inhibitors in Hepatocellular Carcinoma
Source: Biomedicines. 2026 Feb 27;14(3):545. doi: 10.3390/biomedicines14030545 (PMC13023918; doi:10.3390/biomedicines14030545)
Supplement: Supplementary file 1 [file biomedicines-14-00545-s001.zip]

Archive with 1 entries (1 files):
- biomedicines-4089997-supplementary.pdf
